# Supplementary material for: Differential Modulation of the European Sea Bass Gut Microbiota by Distinct Insect Meals
Source: Front Microbiol. 2022 Apr 12;13:831034. doi: 10.3389/fmicb.2022.831034 (PMC9041418; doi:10.3389/fmicb.2022.831034)
Supplement: Supplementary file 2 [file Table_1.XLSX]

## Sheet: table_combined_dig.txt
Supplementary Table 3. Relative abundances of all taxa (Kingdom, Phylum, Class, Order, Family and Genus level).
Sequencing_ID	Sample_ID	tank	site	diet	k__Bacteria	k__Unclassified	k__Archaea	p__Acidobacteriota	p__Actinobacteriota	p__Armatimonadota	p__Bacteria_unclassified	p__Bacteroidota	p__Bdellovibrionota	p__Caldatribacteriota	p__Campylobacterota	p__Crenarchaeota	p__Cyanobacteria	p__Deinococcota	p__Dependentiae	p__Desulfobacterota	p__Firmicutes	p__Fusobacteriota	p__Halobacterota	p__Myxococcota	p__Patescibacteria	p__Planctomycetota	p__Proteobacteria	p__Spirochaetota	p__Unclassified_unclassified	p__Verrucomicrobiota	p__WPS-2	c__Acidimicrobiia	c__Acidobacteriae	c__Actinobacteria	c__Alphaproteobacteria	c__Babeliae	c__Bacilli	c__Bacteria_unclassified	c__Bacteroidia	c__BD7-11	c__Bdellovibrionia	c__Berkelbacteria	c__Blastocatellia	c__Campylobacteria	c__Chlamydiae	c__Clostridia	c__Coriobacteriia	c__Cyanobacteriia	c__Deinococci
JMF_2002_2_0001A	D1	1	Digesta	CTR	99.9009	0.099108	0	0.184058	5.06867	0.0141583	0.099108	3.62452	0.0141583	0.0849497	0.0141583	0	3.27056	0.0283166	0.184058	0	19.0995	0.0849497	0	0.254849	0.438907	0.0849497	67.2377	0	0.099108	0.113266	0	0	0.184058	5.05451	26.9008	0.184058	18.7314	0.099108	3.62452	0	0.0141583	0	0	0.0141583	0	0.339799	0	0	0.0283166
JMF_2002_2_0002A	D2	2	Digesta	TM25	99.9893	0.0107066	0	0.0856531	6.7773	0	0.0535332	3.84368	0.107066	0.0642398	0.0214133	0	1.50964	0.0428266	0.610278	0.0214133	11.3812	0.0428266	0	0.0642398	0.856531	0.107066	74.1328	0.0321199	0.0107066	0.203426	0.0321199	0	0.0856531	6.75589	30.6638	0.610278	11.0171	0.0535332	3.84368	0	0.107066	0	0	0.0214133	0.203426	0.256959	0	0	0.0428266
JMF_2002_2_0003A	D3	3	Digesta	HE25	99.9538	0.0461863	0	0.0131961	7.04671	0	0.0131961	1.43178	0.0395883	0	0.0131961	0	0.501452	0.0263922	0.0461863	0	20.5727	0	0	0.0197941	0.0329902	0	70.157	0.0131961	0.0461863	0.0197941	0.00659805	0.00659805	0.0131961	7.02692	14.8786	0.0461863	20.1636	0.0131961	1.43178	0	0.0263922	0	0	0.0131961	0	0.376089	0	0.0131961	0.0263922
JMF_2002_2_0004A	D4	4	Digesta	HM25	99.9216	0.0783945	0	0.0313578	4.84478	0.0470367	0.109752	2.9006	0.0156789	0.0783945	0.0156789	0	2.08529	0.0156789	0.627156	0.0156789	40.8749	0.0313578	0	0	0.674193	0.188147	47.2876	0	0.0783945	0.0783945	0	0	0.0313578	4.84478	19.0028	0.627156	38.9307	0.109752	2.9006	0	0	0	0	0.0156789	0.0156789	1.94418	0	0	0.0156789
JMF_2002_2_0005A	D5	5	Digesta	TM25	99.988	0.0119818	0	0.0599089	4.20561	0.0119818	0.0359454	3.12725	0.0958543	0	0.0119818	0	2.10879	0.0239636	0.143781	0	6.11071	0.0239636	0	0.0119818	0.191709	0.0239636	83.7287	0	0.0119818	0.0359454	0.0359454	0	0.0599089	4.20561	50.8148	0.143781	5.94297	0.0359454	3.12725	0.0239636	0.0958543	0	0	0.0119818	0.0359454	0.1318	0	0	0.0239636
JMF_2002_2_0006A	D6	6	Digesta	CHT	99.8958	0.104188	0	0.229214	12.6901	0	0.0416753	3.06314	0.062513	0.0208377	0	0	3.29235	0	0.145864	0	13.2319	0.0208377	0	0.0208377	0.208377	0.0833507	66.7639	0	0.104188	0.0208377	0	0	0.208377	12.6693	37.7579	0.145864	12.7527	0.0416753	3.06314	0	0.062513	0	0.0208377	0	0.0208377	0.416753	0.0208377	0.062513	0
JMF_2002_2_0007A	D7	7	Digesta	CTR	99.9121	0.0878606	0	0.234295	8.71284	0.102504	0.0878606	2.81154	0	0.102504	0	0	2.15258	0.0146434	0.0878606	0	17.3085	0	0	0	0.439303	0.102504	67.6819	0	0.0878606	0.0732172	0	0.0146434	0.234295	8.61034	39.6105	0.0878606	16.9425	0.0878606	2.81154	0	0	0	0	0	0	0.278225	0.0732172	0	0.0146434
JMF_2002_2_0008A	D8	8	Digesta	CHT	99.9699	0.0150489	0.0150489	0.0902935	3.28066	0	0.0376223	1.83597	0.0376223	0.0150489	0	0	0.993228	0.00752445	0.481565	0	10.5794	0	0.0150489	0.0526712	0.458992	0.00752445	81.994	0	0.0150489	0.0902935	0.00752445	0	0.0752445	3.26561	50.3386	0.481565	10.4966	0.0376223	1.83597	0	0.0376223	0	0	0	0.0225734	0.0526712	0	0.0150489	0.00752445
JMF_2002_2_0009A	D9	9	Digesta	HE25	99.9772	0.0170921	0.00569736	0.0398815	29.8371	0	0	0.262078	0	0	0	0.00569736	0.0455789	0	0.0284868	0	64.9784	0	0	0	0.0455789	0.0398815	4.70032	0	0.0170921	0	0	0.358933	0.0398815	29.4781	2.11372	0.0284868	64.477	0	0.262078	0	0	0	0	0	0	0.489973	0	0	0
JMF_2002_2_0010A	D10	10	Digesta	CHT	99.9529	0.0471254	0	0.0875185	5.8772	0	0.0807863	2.07352	0.0269288	0.134644	0	0	1.3599	0	0.201966	0	5.7089	0.033661	0	0.0269288	0.518379	0.0538575	83.7014	0	0.0471254	0.0403932	0.0269288	0	0.033661	5.8772	39.8546	0.201966	5.58772	0.0807863	2.07352	0	0.0269288	0.0201966	0.0538575	0	0.0134644	0.0538575	0	0.00673219	0
JMF_2002_2_0011A	D11	11	Digesta	HM25	99.9337	0.0579998	0.00828569	0.0994283	10.6554	0.0165714	0.0248571	2.28685	0.00828569	0.0745712	0	0.00828569	1.08543	0.0165714	0.256856	0	13.282	0	0	0	0.397713	0.0994283	71.5884	0	0.0579998	0.0165714	0.0248571	0.0248571	0.0911426	10.5808	38.4373	0.256856	12.9174	0.0248571	2.28685	0	0.00828569	0	0	0	0.00828569	0.306571	0.0165714	0.00828569	0.0165714
JMF_2002_2_0012A	D12	12	Digesta	CTR	99.9913	0.00870701	0	0.182847	7.84502	0	0.0609491	2.1158	0.034828	0.0870701	0.043535	0	1.88942	0	0.182847	0.0609491	14.0096	0.00870701	0	0.026121	0.287331	0.0870701	73.0344	0	0.00870701	0.017414	0.017414	0	0.17414	7.79277	41.0971	0.182847	13.7832	0.0609491	2.1158	0	0.026121	0	0.00870701	0.043535	0.00870701	0.121898	0.034828	0.0696561	0
JMF_2002_2_0013A	D13	13	Digesta	HE25	99.9707	0.0243914	0.00487829	0.0146349	30.2893	0	0.00487829	1.02444	0	0	0.0243914	0.00487829	0.224401	0	0.0146349	0	48.5097	0.00975657	0	0	0.034148	0	19.7619	0	0.0243914	0.0487829	0.00975657	0.0829309	0.0146349	30.1966	10.6932	0.0146349	46.9047	0.00487829	1.02444	0	0	0	0	0.0243914	0.00487829	1.59032	0	0.00975657	0
JMF_2002_2_0014A	D14	14	Digesta	TM25	99.9435	0.0282646	0.0282646	0.0847937	6.43019	0	0.0141323	3.46241	0.0989259	0.0706614	0	0.0141323	1.71001	0.0423968	0.240249	0	8.87507	0.18372	0.0141323	0.113058	0.551159	0.0282646	77.9112	0	0.0282646	0.0989259	0.0282646	0	0.0706614	6.41605	44.7145	0.240249	8.59243	0.0141323	3.46241	0	0.0989259	0	0.0141323	0	0.0847937	0.155455	0	0.0565291	0.0423968
JMF_2002_2_0015A	D15	15	Digesta	HM25	99.9591	0.0408747	0	0.204374	5.39546	0	0	2.81014	0	0.0204374	0	0	1.5328	0.0408747	0.214592	0	44.6045	0.286123	0	0.122624	0.204374	0	44.4819	0	0.0408747	0.0408747	0	0	0.204374	5.39546	22.8183	0.214592	44.1447	0	2.81014	0	0	0	0	0	0.0204374	0.449622	0	0.0204374	0.0408747
JMF_2002_2_0016A	M1	1	Mucosa	CTR	94.5246	5.46812	0.00732011	0.0292804	6.12693	0	0.0439206	1.82271	0.0951614	0	0	0	2.13015	0.0366005	0.0805212	0.0292804	39.858	0.0292804	0.00732011	0.161042	0	0.0366005	43.5546	0.453847	5.46812	0.00732011	0.0292804	0	0.0292804	6.12693	19.4642	0.0805212	39.3529	0.0439206	1.82271	0	0.0878413	0	0	0	0.00732011	0.475807	0	0.373326	0.0366005
JMF_2002_2_0017A	M2	2	Mucosa	TM25	99.6261	0.277376	0.0964785	0.458273	7.46503	0.0120598	0.0120598	2.97877	0.0120598	0.0482393	0.0844187	0.0723589	3.24409	0.0361795	0.180897	0	19.8625	0.108538	0.0241196	0.0723589	0	0.0120598	64.7853	0	0.277376	0.156778	0.0964785	0	0.313555	7.44091	31.8017	0.180897	18.6686	0.0120598	2.97877	0	0	0	0	0.0844187	0	1.12156	0.0120598	0.0241196	0.0361795
JMF_2002_2_0018A	M3	3	Mucosa	HE25	98.4581	1.48616	0.055731	0	14.5272	0	0	2.47074	0.092885	0	0.037154	0.055731	2.39643	0.18577	0.018577	0	11.5735	0.130039	0	0.018577	0	0	65.3725	1.6162	1.48616	0	0.018577	0	0	14.5272	39.9034	0.018577	11.3691	0	2.47074	0	0.092885	0	0	0.037154	0	0.130039	0	0.037154	0.18577
JMF_2002_2_0019A	M4	4	Mucosa	HM25	99.9194	0.0805964	0	0.100746	1.37014	0	0	0.805964	0.0201491	0	0	0	1.75297	0	0	0	1.83357	0	0	0	0	0	93.9956	0	0.0805964	0.0402982	0	0	0.0402982	1.37014	21.0961	0	1.51118	0	0.805964	0	0.0201491	0	0	0	0	0.241789	0	0	0
JMF_2002_2_0020A	M5	5	Mucosa	TM25	98.8306	1.16938	0	0.354359	4.55351	0	0	1.63005	0.265769	0	0	0	3.17151	0.0354359	0.106308	0	3.38412	0	0	0.159461	0	0	85.0815	0	1.16938	0.0177179	0.0708717	0	0.318923	4.53579	45.1984	0.106308	3.24238	0	1.63005	0	0.212615	0	0	0	0	0.0531538	0	0.0354359	0.0354359
JMF_2002_2_0021A	M6	6	Mucosa	CHT	99.6933	0.240964	0.0657174	0.372399	6.61555	0.0219058	0	3.04491	0.0657174	0	0.0219058	0.0657174	3.81161	0.0657174	0.0438116	0	15.3122	0.153341	0	0	0	0	70.1643	0	0.240964	0	0	0	0.350493	6.61555	37.0208	0.0438116	15.2245	0	3.04491	0	0.0657174	0	0	0.0219058	0	0	0	0	0.0657174
JMF_2002_2_0022A	M7	7	Mucosa	CTR	99.8713	0.0643708	0.0643708	0.289668	2.54265	0	0	1.89894	0.0321854	0	0	0.0643708	2.57483	0	0	0	2.89668	0	0	0	0	0	89.5397	0	0.0643708	0.0965562	0	0	0.289668	2.54265	50.1448	0	2.67139	0	1.89894	0	0.0321854	0	0	0	0	0.225298	0	0	0
JMF_2002_2_0023A	M8	8	Mucosa	CHT	98.5106	1.37589	0.113475	0.312057	4.39716	0	0.0851064	2.78014	0	0	0	0	2.85106	0.070922	0.0567376	0	3.03546	0.0141844	0.113475	0.170213	0	0	84.6809	0.0283688	1.37589	0	0.0283688	0	0.255319	4.38298	43.9149	0.0567376	2.85106	0.0851064	2.78014	0	0	0	0	0	0	0.12766	0	0.0141844	0.070922
JMF_2002_2_0024A	M9	9	Mucosa	HE25	99.671	0.149551	0.179462	0.169492	8.80359	0	0	1.67498	0.0498504	0	0	0	1.75474	0.0498504	0	0	5.82253	0	0.179462	0.0697906	0	0.169492	81.0967	0	0.149551	0.00997009	0	0	0.119641	8.80359	47.5673	0	5.70289	0	1.67498	0.0199402	0.0498504	0	0	0	0	0.119641	0	0.169492	0.0498504
JMF_2002_2_0025A	M10	10	Mucosa	CHT	99.3461	0.54813	0.105779	0.163477	5.86595	0	0	2.48101	0	0	0	0.0192326	2.81758	0	0.0769305	0	10.3183	0.18271	0.0865468	0.0576979	0	0	77.3344	0.00961631	0.54813	0	0.0384652	0	0.115396	5.8371	34.7533	0.0769305	10.0298	0	2.48101	0	0	0	0	0	0	0.211559	0	0.00961631	0
JMF_2002_2_0026A	M11	11	Mucosa	HM25	99.8676	0.132396	0	0.165494	11.8742	0.0165494	0.00827472	2.79686	0.0248242	0	0.00827472	0	1.506	0.0165494	0.0496483	0	14.2822	0.173769	0	0.0248242	0.0330989	0	68.8788	0	0.132396	0	0.00827472	0	0.165494	11.8329	34.5883	0.0496483	13.7691	0.00827472	2.79686	0	0.0248242	0	0	0.00827472	0	0.339264	0	0	0.0165494
JMF_2002_2_0027A	M12	12	Mucosa	CTR	99.9651	0.0174317	0.0174317	0.331203	7.56537	0	0	2.00465	0.0639163	0	0.0755375	0	1.10982	0.0174317	0.0639163	0	11.7025	0.273097	0.0174317	0.040674	0.0464846	0	76.4788	0.0522952	0.0174317	0.122022	0.0174317	0	0.284718	7.54794	39.6456	0.0639163	11.2551	0	2.00465	0	0.00581058	0	0.0174317	0.0755375	0.00581058	0.226612	0	0	0.0174317
JMF_2002_2_0028A	M13	13	Mucosa	HE25	99.9541	0.0327826	0.013113	0.0786782	10.156	0	0	2.05219	0.0196696	0	0.0458956	0.013113	1.46866	0.0196696	0.00655652	0	10.3068	0.255704	0	0.0327826	0.00655652	0.0196696	75.0721	0.380278	0.0327826	0.0196696	0.013113	0	0.0590087	10.156	41.5093	0.00655652	9.69053	0	2.05219	0	0.0196696	0	0	0.0458956	0.00655652	0.445843	0	0.0983478	0.0196696
JMF_2002_2_0029A	M14	14	Mucosa	TM25	99.8531	0.1469	0	0.0850472	7.60786	0	0	1.91743	0	0	0	0	1.12108	0.00773156	0.00773156	0.0231947	9.015	0.115973	0	0.0463894	0	0.0386578	79.8593	0	0.1469	0.00773156	0	0	0.0850472	7.60012	51.2139	0.00773156	8.64388	0	1.91743	0.0309262	0	0	0	0	0.00773156	0.301531	0	0.0386578	0.00773156
JMF_2002_2_0030A	M15	15	Mucosa	HM25	99.9579	0.0300661	0.0120265	0.120265	3.9988	0	0	1.70776	0.0120265	0	0	0.0120265	0.829826	0.132291	0.0180397	0	17.9976	0.162357	0	0.0300661	0	0	74.9188	0	0.0300661	0.0300661	0	0	0.0300661	3.9988	32.3331	0.0180397	17.3542	0	1.70776	0	0.0120265	0	0.00601323	0	0	0.523151	0	0.00601323	0.132291
Legend:
k__: Kingdom
p__: Phylum
c__: Class
o__: Order
f__: Family
g__: Genus
[truncated: 757 more columns]
